# Supplementary material for: Combining PCR and Metagenomic Approaches to Reveal Tick-Borne Pathogens in Ticks Collected from Livestock and Companion Animals in Cambodia
Source: Pathogens. 2026 Jun 16;15(6):641. doi: 10.3390/pathogens15060641 (PMC13304860; doi:10.3390/pathogens15060641)
Supplement: Supplementary file 1 [file pathogens-15-00641-s001.zip]

Archive with 1 entries (1 files):
- pathogens-4269100-Supplementary.pdf
